# Supplementary material for: Conformational rearrangement of the NMDA receptor amino-terminal domain during activation and allosteric modulation
Source: Nat Commun. 2021 May 11;12:2694. doi: 10.1038/s41467-021-23024-z (PMC8113580; doi:10.1038/s41467-021-23024-z)
Supplement: Supplementary file 3 — Source Data [file 41467_2021_23024_MOESM3_ESM.xlsx]

## Sheet: Figure 1
Figure 1b	Histogram values
FRET	N1a_F484A/N2B_H486A	SEM	N1a(CGP)/NR2B(Glu)	SEM	N1a(CGP)/NR2B	SEM	N1a_F484A/NR2B(Glu)	SEM	N1a_F484A/NR2B	SEM
0	0.005	0.005	0.0168	0.0050597	0	0	0	0	0	0
0.02	0	0	0.000969	0.000969	0	0	0	0	0	0
0.04	0	0	0	0	0	0	0	0	0	0
0.06	0	0	0.001938	0.0012257	0	0	0	0	0	0
0.08	0	0	0.0041696	0.0020173	0	0	0	0	0	0
0.1	0.0125	0.0125	0.0105	0.0030278	0	0	0	0	0	0
0.12	0	0	0.0228	0.0067897	0	0	0	0	0	0
0.14	0.0038462	0.0038462	0.0888	0.0203	0	0	0	0	0	0
0.16	0	0	0.2271	0.024	0	0	0.2383	0.0436	0	0
0.18	0.0163	0.0121	0.6874	0.1241	0	0	0.6215	0.1319	0	0
0.2	0	0	1.6733	0.1562	0.0009434	0.0009434	1.5597	0.2701	0	0
0.22	0	0	3.2066	0.3139	0	0	3.0542	0.3931	0.0033894	0.0023029
0.24	0.0076924	0.0076924	5.0046	0.3697	0	0	4.8011	0.3529	0	0
0.26	0	0	6.467	0.2979	0.0009434	0.0009434	6.4286	0.2921	0.0017241	0.0017241
0.28	0.0115	0.0115	7.221	0.1878	0.0074472	0.003021	6.9795	0.282	0.0034884	0.0034884
0.3	0.0125	0.0125	6.8313	0.1729	0.0151	0.0071898	7.055	0.1836	0.0093402	0.0027885
0.32	0.0417	0.0186	5.863	0.3782	0.0267	0.0066154	6.1011	0.1781	0.0185	0.0074822
0.34	0.0377	0.023	4.3998	0.2658	0.0768	0.0218	4.7688	0.296	0.0436	0.0196
0.36	0.0667	0.0351	3.0086	0.2205	0.1552	0.0257	3.6028	0.3382	0.1355	0.0319
0.38	0.2833	0.0907	2.0032	0.15	0.3759	0.0771	2.3842	0.328	0.291	0.0627
0.4	0.6161	0.1577	1.4028	0.1491	0.6517	0.1445	1.2487	0.1441	0.6186	0.1156
0.42	1.047	0.354	0.899	0.0827	1.2276	0.1574	0.6783	0.0611	1.1837	0.158
0.44	2.0317	0.6203	0.5144	0.0547	2.1552	0.1502	0.2875	0.0445	2.2581	0.2262
0.46	3.0787	0.8009	0.2477	0.0276	3.7834	0.2688	0.1058	0.0166	3.7482	0.3294
0.48	4.5644	0.6711	0.1057	0.0239	5.7552	0.3633	0.0295	0.0172	5.331	0.2802
0.5	6.3072	0.6662	0.0454	0.0128	7.3972	0.3706	0.0216	0.0045491	6.7047	0.1447
0.52	7.336	0.7537	0.0165	0.0068199	8.3222	0.1812	0.0118	0.0064976	7.5712	0.4607
0.54	7.369	0.89	0.004315	0.0021271	7.614	0.165	0.0027778	0.0027778	7.3639	0.4815
0.56	6.9826	1.2062	0.0060923	0.0049487	5.7453	0.3447	0.0026042	0.0026042	6.3094	0.2698
0.58	5.4687	1.1218	0.0028209	0.0019107	3.6966	0.397	0	0	4.3816	0.1363
0.6	2.785	0.7664	0.0010417	0.0010417	1.9169	0.3064	0.0013587	0.0013587	2.407	0.2703
0.62	1.2197	0.4086	0	0	0.7352	0.1682	0	0	1.1041	0.243
0.64	0.4535	0.1403	0	0	0.2568	0.0695	0	0	0.3551	0.1168
0.66	0.1321	0.0643	0	0	0.0609	0.0246	0.0025	0.0025	0.1038	0.0383
0.68	0.0363	0.0188	0.0010417	0.0010417	0.0117	0.0029552	0.0013889	0.0013889	0.0292	0.0094223
0.7	0.0209	0.0114	0.000969	0.000969	0.0041704	0.0018675	0.0014535	0.0014535	0.0067664	0.0032935
0.72	0.0175	0.0122	0.0012626	0.0012626	0.00080646	0.00080646	0	0	0.0021276	0.0021276
0.74	0.0038462	0.0038462	0.000969	0.000969	0.0027489	0.0018681	0	0	0.0011628	0.0011628
0.76	0.0045454	0.0045454	0	0	0	0	0	0	0	0
0.78	0.0045454	0.0045454	0.0022316	0.0014296	0	0	0.0025	0.0025	0	0
0.8	0	0	0.0018949	0.0011989	0	0	0.0025	0.0025	0	0
0.82	0	0	0	0	0.0017499	0.001077	0	0	0.0034884	0.0034884
0.84	0	0	0.000969	0.000969	0.0018055	0.0011075	0.0025	0.0025	0.0033894	0.0023029
0.86	0.0175	0.0122	0.0032006	0.0020908	0	0	0	0	0.0023256	0.0023256
0.88	0.0045454	0.0045454	0	0	0	0	0.0025	0.0025	0.0034884	0.0034884
0.9	0	0	0	0	0	0	0	0	0	0
0.92	0	0	0	0	0	0	0	0	0.0010638	0.0010638
0.94	0	0	0	0	0	0	0	0	0	0
0.96	0	0	0	0	0	0	0	0	0	0
0.98	0	0	0	0	0	0	0	0	0	0
1	0	0	0	0	0	0	0	0	0	0
Figure 1d	Histogram values
	3 uM CGP +
	[Glu]
FRET	0	SEM	100 nM	SEM	300 nM	SEM	600 nM	SEM	1 mM	SEM
0	0.0022523	0.0022523	0.0117	0.0046817	0.06	0.0561	0.012	0.0081455	0.0060517	0.0038318
0.02	0.0013441	0.0013441	0.004456	0.0028778	0.00078617	0.00078617	0.00086805	0.00086805	0.002661	0.0011987
0.04	0	0	0	0	0.0036378	0.0016998	0	0	0.0037393	0.0019484
0.06	0	0	0.0017361	0.0017361	0.0063789	0.0022381	0	0	0.0048266	0.0026935
0.08	0.0013441	0.0013441	0.0010417	0.0010417	0.0147	0.0040656	0.0092438	0.0034154	0.0115	0.0033625
0.1	0	0	0.0038194	0.0024305	0.0212	0.0060685	0.0186	0.0058704	0.0218	0.005208
0.12	0.0011261	0.0011261	0.0101	0.006045	0.0616	0.0167	0.0345	0.0075722	0.0361	0.0112
0.14	0.0011261	0.0011261	0.0144	0.006557	0.1947	0.043	0.1217	0.00491	0.0903	0.0158
0.16	0	0	0.0405	0.0168	0.3071	0.0667	0.3214	0.024	0.2248	0.043
0.18	0.0038143	0.0026988	0.0613	0.0213	0.5988	0.1045	0.7665	0.0428	0.5825	0.0909
0.2	0	0	0.0998	0.0204	0.8251	0.0937	1.2307	0.0694	1.4376	0.1917
0.22	0.0024702	0.0015714	0.1413	0.0268	1.0658	0.0457	1.8019	0.0902	2.7301	0.2722
0.24	0.0049404	0.002354	0.2213	0.0452	1.4811	0.0655	2.4145	0.0913	4.1257	0.2191
0.26	0.0069155	0.0034743	0.3323	0.0422	1.8326	0.1039	2.8348	0.0623	5.1953	0.207
0.28	0.0167	0.0070314	0.4693	0.0569	2.0345	0.0831	3.1106	0.0937	5.9604	0.2523
0.3	0.0243	0.0088628	0.6735	0.0672	2.4061	0.0819	3.3931	0.1602	6.2244	0.0982
0.32	0.0617	0.0155	0.9417	0.0718	2.5502	0.1336	3.5963	0.1704	5.1608	0.2226
0.34	0.1203	0.0326	1.2467	0.0857	2.9193	0.1534	3.6186	0.1135	4.2916	0.2723
0.36	0.2425	0.0243	1.6331	0.1497	3.1595	0.159	3.5625	0.092	3.5294	0.2674
0.38	0.5406	0.0885	2.1615	0.1304	3.436	0.0833	3.3787	0.1255	2.7337	0.1468
0.4	1.0598	0.1348	2.639	0.1433	3.685	0.0698	3.2031	0.0816	2.1747	0.0882
0.42	1.7945	0.2014	3.1783	0.1548	3.5644	0.0594	3.0325	0.0721	1.5934	0.1484
0.44	2.8637	0.3038	4.1241	0.138	3.7608	0.1022	2.7603	0.117	1.2238	0.1725
0.46	4.331	0.3111	4.9803	0.2302	3.7141	0.0867	2.5905	0.0727	0.8361	0.186
0.48	6.2329	0.2794	5.931	0.2229	3.4988	0.1064	2.3995	0.1163	0.6832	0.2083
0.5	7.8662	0.1977	6.4024	0.163	3.0646	0.1773	2.0519	0.0918	0.4976	0.1854
0.52	8.137	0.1964	5.639	0.2757	2.342	0.1669	1.5842	0.0631	0.2945	0.0991
0.54	6.936	0.1795	4.2381	0.3439	1.572	0.147	1.0612	0.1102	0.1631	0.0512
0.56	5.0064	0.3614	2.4681	0.2824	0.9041	0.0858	0.5255	0.0277	0.0673	0.0244
0.58	2.9347	0.3789	1.2815	0.1754	0.4588	0.0685	0.254	0.0203	0.0273	0.01
0.6	1.2128	0.2226	0.5719	0.0898	0.1887	0.0535	0.1468	0.0242	0.0234	0.0122
0.62	0.3901	0.0863	0.2499	0.0395	0.1282	0.0482	0.0661	0.0179	0.0078824	0.0040543
0.64	0.1176	0.0269	0.1005	0.0196	0.0659	0.0356	0.0325	0.0082968	0.005963	0.0036281
0.66	0.0437	0.0123	0.0446	0.0131	0.0303	0.0138	0.0234	0.0086961	0.0029762	0.0029762
0.68	0.0112	0.0039296	0.0209	0.0059532	0.0158	0.0095718	0.0133	0.0061124	0.0047388	0.00266
0.7	0.0048152	0.0033965	0.0091584	0.0036091	0.0070435	0.0047536	0.0068803	0.0035834	0.0029762	0.0029762
0.72	0.0032939	0.0022846	0.011	0.002666	0.0016667	0.0016667	0.0061227	0.0031606	0.002381	0.0015369
0.74	0.0080906	0.0028427	0.0051953	0.0032276	0.0041195	0.0032682	0.0016835	0.0010727	0.002381	0.0015369
0.76	0.0013441	0.0013441	0.003607	0.0018389	0.00078617	0.00078617	0.0024145	0.0010922	0.0019841	0.0019841
0.78	0.0026882	0.0026882	0.0028787	0.0012945	0.000969	0.000969	0.0027778	0.0027778	0.0012626	0.0012626
0.8	0.0013441	0.0013441	0.0034558	0.0017177	0.00078617	0.00078617	0.0016835	0.0010727	0	0
0.82	0.0024702	0.0015714	0.0027022	0.0018769	0.0035826	0.0017231	0.0024145	0.0010922	0.0013889	0.0013889
0.84	0.0035963	0.0023808	0	0	0.00078617	0.00078617	0	0	0	0
0.86	0	0	0.0032844	0.0023551	0.000969	0.000969	0.00075758	0.00075758	0.0027778	0.0027778
0.88	0	0	0.00085033	0.00085033	0.0010965	0.0010965	0	0	0	0
0.9	0	0	0.003607	0.0018389	0.0020655	0.0013101	0.00075758	0.00075758	0.00099207	0.00099207
0.92	0.0011261	0.0011261	0.0031447	0.0031447	0	0	0	0	0.00099207	0.00099207
0.94	0.0011261	0.0011261	0.0024983	0.0016575	0.0020655	0.0013101	0	0	0	0
0.96	0.0011261	0.0011261	0	0	0	0	0.00075758	0.00075758	0.0019841	0.0019841
0.98	0	0	0	0	0	0	0.00075758	0.00075758	0.000969	0.000969
1	0	0	0.00078617	0.00078617	0	0	0.00075758	0.00075758	0	0
Figure 1e	Dose-response values
Glu (uM)	raw 1	raw 2	raw 3	raw 4	raw 5	AVG	SEM
1000	0.825	0.869	0.959	0.903	0.961	0.9034	0.0262
100	0.823	0.851	0.9	0.839	0.872	0.857	0.0134
10	0.865	0.803	0.79	0.839	0.801	0.8196	0.014
3	0.776	0.738	0.721	0.724	0.743	0.7404	0.0098112
1	0.519	0.666	0.624	0.609	0.521	0.5878	0.0292
0.6	0.441	0.41	0.46	0.452	0.446	0.4418	0.008558
0.3	0.281	0.215	0.298	0.211	0.304	0.2618	0.0203
0.1	0.043	0.038	0.023	0.033	0.068	0.041	0.0075166
0.01	0.008	1e-05	0.015	0.01	0.002	0.007002	0.002719

## Sheet: Figure 2
Figure 2c	Bar graph values
	raw R--RA	raw RA--RAA
	0.1144	0.111
	0.101	0.1143
	0.1113	0.1152
	0.1219	0.1177
	0.1286	0.1047
	0.1154	0.1166
	0.1121	0.1144
	0.1111	0.0987
	0.1141	0.1057
	0.1136	0.1179
	0.1147	0.1
AVG	0.1144	0.1106
SEM	0.0020562	0.0021361

## Sheet: Figure 3
Figure 3b	Histogram values
	100 uM Gly +
FRET	[Glu]
	100 nM	SEM	100 uM	SEM	10 nM	SEM	10 uM	SEM	1 mM	SEM	1 uM	SEM	300 nM	SEM	3 uM	SEM	0	SEM
0	0	0	0.0066761	0.0057357	0	0	0.003638	0.0020447	0.0013514	0.0013514	0.0007353	0.0007353	0.0067434	0.0041053	0.003055	0.0018716	0	0
0.02	0	0	0	0	0	0	0.00080646	0.00080646	0	0	0	0	0	0	0	0	0	0
0.04	0	0	0	0	0	0	0	0	0.00067568	0.00067568	0	0	0.00064936	0.00064936	0	0	0	0
0.06	0	0	0	0	0	0	0.0014914	0.00091833	0.00069444	0.00069444	0	0	0.00089286	0.00089286	0	0	0	0
0.08	0	0	0	0	0	0	0.00074626	0.00074626	0.00067568	0.00067568	0	0	0	0	0	0	0	0
0.1	0	0	0	0	0	0	0.0013892	0.00085082	0	0	0	0	0	0	0	0	0.00125	0.00125
0.12	0	0	0.0017353	0.0010831	0	0	0	0	0.00067568	0.00067568	0.00086206	0.00086206	0.00089286	0.00089286	0.00078126	0.00078126	0	0
0.14	0	0	0.0007353	0.0007353	0	0	0.00068494	0.00068494	0.002319	0.00095819	0	0	0.00081968	0.00081968	0	0	0	0
0.16	0	0	0.0034381	0.0008895	0.0023256	0.0023256	0.0042697	0.0020032	0.0016433	0.0010083	0	0	0.00081968	0.00081968	0.0016287	0.00099876	0	0
0.18	0	0	0.0061272	0.0020959	0.0046512	0.0046512	0.0108	0.00089702	0.0062632	0.0019999	0.0015974	0.0009833	0.0044071	0.0027289	0.0070275	0.0043361	0	0
0.2	0	0	0.0207	0.005803	0.0023256	0.0023256	0.0314	0.0098431	0.0248	0.0072966	0.0073199	0.0032813	0.0089001	0.0034262	0.0127	0.0052078	0	0
0.22	0.0042021	0.00019882	0.0663	0.0144	0.0011628	0.0011628	0.1238	0.0329	0.0679	0.0161	0.0349	0.0070271	0.0302	0.0098955	0.0511	0.0132	0.0014286	0.0014286
0.24	0.0165	0.0027019	0.2285	0.0512	0.0011628	0.0011628	0.3282	0.0851	0.2242	0.0362	0.1228	0.0326	0.0706	0.0222	0.1536	0.0414	0	0
0.26	0.0511	0.0108	0.5948	0.1445	0.0047661	0.0021923	0.8135	0.1645	0.6497	0.1265	0.3494	0.0571	0.2002	0.0317	0.4065	0.0914	0.0012821	0.0012821
0.28	0.1266	0.0189	1.4296	0.2393	0.0078637	0.003989	1.5376	0.2066	1.4706	0.2188	0.8228	0.0938	0.5011	0.0756	0.9895	0.1396	0	0
0.3	0.301	0.0574	2.7864	0.37	0.0213	0.0041512	2.7801	0.1951	2.9699	0.4549	1.6353	0.1463	1.122	0.1434	2.0255	0.1732	0.0022774	0.001397
0.32	0.5386	0.0569	4.6436	0.5781	0.0735	0.0241	4.3835	0.2309	4.8539	0.6335	2.8809	0.14	1.7791	0.2079	3.5543	0.1259	0.0062216	0.0028646
0.34	0.9835	0.1116	6.5298	0.5563	0.2001	0.0634	6.0743	0.1517	6.4801	0.4645	4.1381	0.1684	2.7687	0.251	5.42	0.2138	0.0123	0.0031813
0.36	1.6969	0.1579	7.8346	0.4444	0.4189	0.0955	7.4853	0.2436	7.676	0.2213	5.4967	0.1996	3.7285	0.2474	6.7892	0.2694	0.0361	0.0145
0.38	2.6506	0.1858	7.7102	0.1321	0.8609	0.1938	7.5833	0.256	7.8306	0.1718	6.3307	0.2072	4.6985	0.1708	7.4857	0.2439	0.1639	0.0316
0.4	3.7164	0.2352	6.7106	0.4489	1.6589	0.2881	6.4645	0.19	6.5391	0.444	6.6276	0.1326	5.3906	0.0972	6.8034	0.1656	0.4096	0.092
0.42	4.6442	0.1425	5.0713	0.5294	2.5516	0.3594	4.9035	0.1943	4.8721	0.574	6.1868	0.183	5.7126	0.0681	5.6307	0.1405	0.9885	0.123
0.44	5.6832	0.215	3.2524	0.5394	3.7748	0.4102	3.3609	0.3037	3.1438	0.4906	5.2345	0.1599	5.5372	0.1125	4.1887	0.2899	1.9859	0.214
0.46	6.5416	0.1667	1.7695	0.3457	5.4663	0.407	2.1436	0.2249	1.7521	0.291	4.0091	0.1519	5.0678	0.2021	2.8624	0.3037	3.7041	0.2778
0.48	6.5927	0.1488	0.8245	0.1767	7.0302	0.2381	1.1708	0.203	0.8785	0.0854	2.6717	0.188	4.3217	0.2578	1.7661	0.2195	5.6868	0.3707
0.5	5.7122	0.1308	0.2989	0.069	7.7704	0.3713	0.4915	0.0827	0.3454	0.0397	1.7049	0.1844	3.353	0.317	1.0109	0.1479	7.1351	0.2549
0.52	4.3763	0.1488	0.1308	0.0362	7.2402	0.4042	0.1999	0.048	0.1338	0.0189	1.0086	0.1436	2.413	0.2449	0.4891	0.0787	8.0677	0.2879
0.54	2.9456	0.2997	0.03	0.0126	5.5122	0.4054	0.0647	0.0142	0.0384	0.011	0.4578	0.0701	1.565	0.1782	0.2121	0.0355	7.6267	0.294
0.56	1.8587	0.326	0.0153	0.005691	3.7281	0.3783	0.0204	0.0064003	0.0158	0.0065233	0.1826	0.0373	0.9181	0.1009	0.068	0.0192	6.0643	0.3304
0.58	0.9185	0.2477	0.0107	0.0032953	2.0326	0.3205	0.0042489	0.0013036	0.0061273	0.0016139	0.0668	0.0172	0.4634	0.0808	0.027	0.0085519	4.1198	0.3649
0.6	0.4251	0.1667	0.0050579	0.0021112	0.9853	0.1654	0.0050554	0.0007978	0.0037831	0.0016877	0.0107	0.0050339	0.2038	0.058	0.0169	0.0069697	2.3672	0.1797
0.62	0.154	0.0726	0.0087874	0.0067957	0.3747	0.0999	0.00070422	0.00070422	0.0035655	0.0019055	0.0076614	0.0025357	0.0797	0.033	0.0103	0.0034485	1.115	0.136
0.64	0.036	0.0206	0.0039683	0.0039683	0.1515	0.0597	0.0015527	0.00095203	0.002369	0.001569	0.0022967	0.0014848	0.0284	0.0114	0.0055728	0.0019454	0.3521	0.0559
0.66	0.0141	0.0072136	0.0025873	0.001651	0.0617	0.0289	0	0	0.0015877	0.00097248	0.0023113	0.0014896	0.0067021	0.0057327	0.00074626	0.00074626	0.0971	0.0111
0.68	0.0039011	0.0017092	0	0	0.0327	0.0241	0	0	0.00067568	0.00067568	0.0023074	0.00094812	0.0048845	0.0014734	0	0	0.0261	0.0084736
0.7	0.0016167	0.00099195	0.0009091	0.0009091	0.0113	0.0085485	0	0	0	0	0	0	0.0018001	0.0011096	0.00089286	0.00089286	0.0074057	0.004734
0.72	0	0	0	0	0.0019608	0.0019608	0.00080646	0.00080646	0.00078126	0.00078126	0.0007353	0.0007353	0.0012987	0.0012987	0.0016391	0.0010104	0.0073572	0.0022174
0.74	0.0023077	0.0023077	0	0	0.0057742	0.0018962	0.0014312	0.00087777	0	0	0	0	0.0027661	0.0018096	0	0	0.0046895	0.0032164
0.76	0.0024642	0.0016771	0	0	0	0	0	0	0	0	0	0	0	0	0.0015937	0.00097922	0.0041392	0.0028241
0.78	0	0	0.0007353	0.0007353	0.0011628	0.0011628	0	0	0	0	0	0	0	0	0.0015937	0.00097922	0.0034679	0.0023572
0.8	0	0	0	0	0.0019608	0.0019608	0.00074626	0.00074626	0	0	0.00072464	0.00072464	0.00089286	0.00089286	0	0	0	0
0.82	0.00084746	0.00084746	0	0	0	0	0	0	0	0	0	0	0.00089286	0.00089286	0	0	0.001087	0.001087
0.84	0.00075758	0.00075758	0	0	0.0009804	0.0009804	0.00071428	0.00071428	0	0	0	0	0	0	0.00074626	0.00074626	0.001087	0.001087
0.86	0	0	0	0	0.0024128	0.0014791	0	0	0	0	0	0	0	0	0	0	0	0
0.88	0	0	0.0007353	0.0007353	0.0023256	0.0023256	0	0	0	0	0	0	0.00064936	0.00064936	0.00089286	0.00089286	0	0
0.9	0	0	0	0	0.0009804	0.0009804	0	0	0	0	0	0	0	0	0	0	0	0
0.92	0.00084746	0.00084746	0	0	0	0	0	0	0	0	0	0	0	0	0	0	0	0
0.94	0	0	0	0	0	0	0	0	0	0	0	0	0	0	0	0	0	0
0.96	0	0	0	0	0	0	0	0	0	0	0	0	0	0	0	0	0	0
0.98	0	0	0	0	0.0011628	0.0011628	0	0	0	0	0	0	0	0	0	0	0	0
1	0	0	0	0	0	0	0	0	0	0	0	0	0	0	0	0	0	0
Figure 3c	Dose-response values
Glu (uM)	raw 1	raw 2	raw 3	raw 4	raw 5	AVG	SEM
1000	0.944	1	0.92	0.946	0.952	0.9524	0.0131
100	0.838	0.968	0.987	0.936	0.989	0.9436	0.0281
10	1	1	0.877	0.974	0.856	0.9414	0.0311
3	0.931	0.812	0.843	0.693	0.718	0.7994	0.0432
1	0.634	0.594	0.519	0.678	0.643	0.6136	0.0272
0.3	0.48	0.253	0.393	0.466	0.324	0.3832	0.0429
0.1	0.088	0.162	0.204	0.089	0.144	0.1374	0.0222
0.01	0.005	0.017	0.009	0.046	0.02	0.0194	0.0071736

## Sheet: Figure 4
Figure 4a	Histogram values
FRET	Gly + Glu	SEM	Gly	SEM	CGP + Glu	SEM	CGP	SEM
0	0.0013514	0.0013514	0	0	0.0168	0.0050597	0	0
0.02	0	0	0	0	0.000969	0.000969	0	0
0.04	0.00067568	0.00067568	0	0	0	0	0	0
0.06	0.00069444	0.00069444	0	0	0.001938	0.0012257	0	0
0.08	0.00067568	0.00067568	0	0	0.0041696	0.0020173	0	0
0.1	0	0	0.00125	0.00125	0.0105	0.0030278	0	0
0.12	0.00067568	0.00067568	0	0	0.0228	0.0067897	0	0
0.14	0.002319	0.00095819	0	0	0.0888	0.0203	0	0
0.16	0.0016433	0.0010083	0	0	0.2271	0.024	0	0
0.18	0.0062632	0.0019999	0	0	0.6874	0.1241	0	0
0.2	0.0248	0.0072966	0	0	1.6733	0.1562	0.0009434	0.0009434
0.22	0.0679	0.0161	0.0014286	0.0014286	3.2066	0.3139	0	0
0.24	0.2242	0.0362	0	0	5.0046	0.3697	0	0
0.26	0.6497	0.1265	0.0012821	0.0012821	6.467	0.2979	0.0009434	0.0009434
0.28	1.4706	0.2188	0	0	7.221	0.1878	0.0074472	0.003021
0.3	2.9699	0.4549	0.0022774	0.001397	6.8313	0.1729	0.0151	0.0071898
0.32	4.8539	0.6335	0.0062216	0.0028646	5.863	0.3782	0.0267	0.0066154
0.34	6.4801	0.4645	0.0123	0.0031813	4.3998	0.2658	0.0768	0.0218
0.36	7.676	0.2213	0.0361	0.0145	3.0086	0.2205	0.1552	0.0257
0.38	7.8306	0.1718	0.1639	0.0316	2.0032	0.15	0.3759	0.0771
0.4	6.5391	0.444	0.4096	0.092	1.4028	0.1491	0.6517	0.1445
0.42	4.8721	0.574	0.9885	0.123	0.899	0.0827	1.2276	0.1574
0.44	3.1438	0.4906	1.9859	0.214	0.5144	0.0547	2.1552	0.1502
0.46	1.7521	0.291	3.7041	0.2778	0.2477	0.0276	3.7834	0.2688
0.48	0.8785	0.0854	5.6868	0.3707	0.1057	0.0239	5.7552	0.3633
0.5	0.3454	0.0397	7.1351	0.2549	0.0454	0.0128	7.3972	0.3706
0.52	0.1338	0.0189	8.0677	0.2879	0.0165	0.0068199	8.3222	0.1812
0.54	0.0384	0.011	7.6267	0.294	0.004315	0.0021271	7.614	0.165
0.56	0.0158	0.0065233	6.0643	0.3304	0.0060923	0.0049487	5.7453	0.3447
0.58	0.0061273	0.0016139	4.1198	0.3649	0.0028209	0.0019107	3.6966	0.397
0.6	0.0037831	0.0016877	2.3672	0.1797	0.0010417	0.0010417	1.9169	0.3064
0.62	0.0035655	0.0019055	1.115	0.136	0	0	0.7352	0.1682
0.64	0.002369	0.001569	0.3521	0.0559	0	0	0.2568	0.0695
0.66	0.0015877	0.00097248	0.0971	0.0111	0	0	0.0609	0.0246
0.68	0.00067568	0.00067568	0.0261	0.0084736	0.0010417	0.0010417	0.0117	0.0029552
0.7	0	0	0.0074057	0.004734	0.000969	0.000969	0.0041704	0.0018675
0.72	0.00078126	0.00078126	0.0073572	0.0022174	0.0012626	0.0012626	0.00080646	0.00080646
0.74	0	0	0.0046895	0.0032164	0.000969	0.000969	0.0027489	0.0018681
0.76	0	0	0.0041392	0.0028241	0	0	0	0
0.78	0	0	0.0034679	0.0023572	0.0022316	0.0014296	0	0
0.8	0	0	0	0	0.0018949	0.0011989	0	0
0.82	0	0	0.001087	0.001087	0	0	0.0017499	0.001077
0.84	0	0	0.001087	0.001087	0.000969	0.000969	0.0018055	0.0011075
0.86	0	0	0	0	0.0032006	0.0020908	0	0
0.88	0	0	0	0	0	0	0	0
0.9	0	0	0	0	0	0	0	0
0.92	0	0	0	0	0	0	0	0
0.94	0	0	0	0	0	0	0	0
0.96	0	0	0	0	0	0	0	0
0.98	0	0	0	0	0	0	0	0
1	0	0	0	0	0	0	0	0
Figure 4b	Histogram values
FRET	DCKA+APV	SEM	CGP	SEM	CGP + APV	SEM	Gly +APV	SEM				FRET histogram peak
0	0.0182	0.0047544	0.0030453	0.0021817	0.0020442	0.0012536	0.0029412	0.0018011				CGP +APV	CGP
0.02	0.0012019	0.0012019	0	0	0	0	0.0012987	0.0007953				0.485	0.4884
0.04	0	0	0	0	0	0	0	0				0.4757	0.5002
0.06	0	0	0	0	0	0	0.0028612	0.001435				0.4954	0.4896
0.08	0	0	0	0	0	0	0	0				0.4819	0.5078
0.1	0.0013587	0.0013587	0	0	0	0	0	0				0.4798	0.4932
0.12	0.0075979	0.0040975	0	0	0	0	0.0015625	0.0015625
0.14	0.0064961	0.0023734	0	0	0	0	0.00208	0.00085764
0.16	0.0062665	0.0029946	0.00074626	0.00074626	0.004005	0.0018472	0.0030331	0.0014504
0.18	0.0126	0.0050241	0	0	0	0	0.0056306	0.0008333
0.2	0.0319	0.0017122	0.0025527	0.001063	0.0022304	0.0013824	0.01	0.0036032
0.22	0.0569	0.003246	0.0025275	0.0010545	0.0019608	0.0019608	0.0299	0.0133
0.24	0.1286	0.0261	0.0030802	0.0014101	0.0025	0.0025	0.0652	0.0086465
0.26	0.4237	0.0603	0.0091564	0.0034721	0.0063188	0.0029057	0.1554	0.0306
0.28	0.9294	0.1269	0.0188	0.004093	0.0157	0.0047647	0.314	0.0196
0.3	1.8151	0.2018	0.0371	0.0107	0.0282	0.0047781	0.7202	0.0234
0.32	3.1487	0.3424	0.1179	0.0279	0.0802	0.0197	1.4149	0.0877
0.34	4.6462	0.4502	0.2354	0.0352	0.2012	0.029	2.5184	0.102
0.36	6.2219	0.3768	0.513	0.0662	0.468	0.0644	3.6188	0.1107
0.38	7.1476	0.1628	1.0349	0.1141	1.0889	0.1138	4.7764	0.0885
0.4	7.0628	0.3404	1.7068	0.2005	2.0869	0.1577	6.1111	0.1063
0.42	6.2737	0.3888	2.7442	0.32	3.6819	0.2711	6.7897	0.1016
0.44	4.9476	0.4566	3.8708	0.3681	5.1572	0.3138	6.4142	0.1922
0.46	3.2817	0.297	5.246	0.4017	7.0032	0.3349	5.6055	0.0871
0.48	1.8711	0.2094	6.7705	0.2211	7.6644	0.1568	4.3898	0.1305
0.5	1.0581	0.0962	7.6137	0.4452	7.3712	0.183	3.0728	0.171
0.52	0.5223	0.0676	7.1477	0.5598	5.9019	0.2836	1.8895	0.1155
0.54	0.2194	0.0418	5.5275	0.4906	4.0714	0.3294	1.1015	0.0458
0.56	0.1128	0.019	3.5071	0.3381	2.4521	0.2713	0.5306	0.0383
0.58	0.0224	0.0101	2.119	0.1253	1.4543	0.2016	0.2459	0.0304
0.6	0.007968	0.0034127	1.0882	0.1131	0.7526	0.1462	0.1174	0.0132
0.62	0.0055076	0.0022243	0.4699	0.0852	0.3281	0.0712	0.0349	0.0076705
0.64	0	0	0.1392	0.034	0.1137	0.0275	0.0241	0.0052632
0.66	0.0013587	0.0013587	0.029	0.0085882	0.0311	0.011	0.0071787	0.0031272
0.68	0.00269	0.0015706	0.0195	0.0045448	0.0080873	0.0018216	0.0025974	0.0015906
0.7	0	0	0.0084952	0.0045875	0.0076798	0.0039148	0.0044	0.0026944
0.72	0.0013021	0.0013021	0.004598	0.0030174	0.0030246	0.0019833	0.0014706	0.00090055
0.74	0	0	0.0016235	0.00099954	0.0018518	0.0018518	0.0014706	0.00090055
0.76	0	0	0.0015527	0.00095203	0.0023138	0.0014245	0	0
0.78	0	0	0.0035877	0.0018325	0.0019063	0.0011682	0.0029412	0.0018011
0.8	0.0014881	0.0014881	0.00078126	0.00078126	0	0	0.0042399	0.0014024
0.82	0.0014881	0.0014881	0	0	0	0	0.0027693	0.00069897
0.84	0	0	0	0	0.0019063	0.0011682	0	0
0.86	0	0	0	0	0	0	0.0012987	0.0007953
0.88	0	0	0.001	0.001	0	0	0	0
0.9	0	0	0	0	0	0	0	0
0.92	0.0013587	0.0013587	0.001	0.001	0.0010638	0.0010638	0	0
0.94	0	0	0	0	0	0	0.00208	0.00085764
0.96	0	0	0	0	0.00092592	0.00092592	0	0
0.98	0	0	0	0	0	0	0	0
1	0	0	0	0	0	0	0	0
Figure 4c	Histogram values
FRET	Gly + Glu	SEM	DCKA + Glu	SEM	CGP+Glu	SEM
0	0.0122	0.0042297	0.0076501	0.0033436	0.0063829	0.0039669
0.02	0	0	0	0	0	0
0.04	0	0	0.0025059	0.0016107	0	0
0.06	0	0	0.0141	0.0042662	0.0030962	0.001271
0.08	0.001087	0.001087	0.0218	0.0075012	0.0104	0.0030568
0.1	0.0018934	0.0011805	0.0538	0.0090509	0.0324	0.0089102
0.12	0.0044237	0.002045	0.2363	0.0487	0.1083	0.0239
0.14	0.0033367	0.0021941	0.6477	0.0933	0.4425	0.0737
0.16	0.0184	0.0038732	1.5357	0.2023	1.3384	0.2341
0.18	0.0338	0.0091571	2.8993	0.2222	2.9693	0.3538
0.2	0.1173	0.0274	4.7749	0.2463	5.1715	0.3479
0.22	0.3097	0.076	6.6897	0.2303	7.1402	0.3915
0.24	0.7951	0.1929	7.5383	0.3092	8.0087	0.2864
0.26	1.5624	0.2716	7.1847	0.2731	7.2391	0.1904
0.28	2.8583	0.3881	5.8829	0.2383	6.0136	0.2747
0.3	4.4526	0.3658	4.5837	0.1557	4.6108	0.4297
0.32	6.0035	0.3426	3.248	0.2409	3.2755	0.3274
0.34	7.1177	0.2597	2.0447	0.2731	2.0194	0.2919
0.36	7.0918	0.2632	1.164	0.2137	0.9597	0.1222
0.38	6.1904	0.2769	0.6251	0.1532	0.4178	0.0635
0.4	4.7345	0.249	0.3989	0.1189	0.16	0.0395
0.42	3.4641	0.3123	0.2304	0.0833	0.0356	0.0113
0.44	2.2696	0.2918	0.1063	0.0407	0.0161	0.0064917
0.46	1.3184	0.2284	0.054	0.022	0.0107	0.0027198
0.48	0.8122	0.1955	0.0232	0.0114	0.0028665	0.0019186
0.5	0.442	0.1031	0.0085957	0.0047616	0	0
0.52	0.228	0.0589	0.0040984	0.0040984	0	0
0.54	0.0896	0.0307	0.0049432	0.0031985	0.0011111	0.0011111
0.56	0.0279	0.0096656	0.0039725	0.0030265	0.0009434	0.0009434
0.58	0.0139	0.005204	0.0015625	0.0015625	0.0009434	0.0009434
0.6	0.0047283	0.0021937	0	0	0.00086206	0.00086206
0.62	0.0021739	0.0021739	0	0	0.0009434	0.0009434
0.64	0.0023256	0.0023256	0	0	0	0
0.66	0	0	0	0	0.00086206	0.00086206
0.68	0	0	0	0	0	0
0.7	0.001087	0.001087	0	0	0	0
0.72	0.0030562	0.0012825	0.0009434	0.0009434	0	0
0.74	0.001087	0.001087	0	0	0.0009434	0.0009434
0.76	0	0	0	0	0	0
0.78	0.0011628	0.0011628	0	0	0	0
0.8	0.0022498	0.001379	0	0	0	0
0.82	0.0011628	0.0011628	0	0	0	0
0.84	0	0	0.00084746	0.00084746	0	0
0.86	0.0011628	0.0011628	0	0	0	0
0.88	0	0	0	0	0	0
0.9	0	0	0	0	0	0
0.92	0	0	0	0	0	0
0.94	0.001087	0.001087	0	0	0	0
0.96	0	0	0	0	0	0
0.98	0.0011628	0.0011628	0	0	0	0
1	0	0	0	0	0	0
Figure 4d	Histogram values
FRET	GluN2B	SEM	GluN2A	SEM
0	0.0013514	0.0013514	0.0012821	0.0012821
0.02	0	0	0.0012821	0.0012821
0.04	0.00067568	0.00067568	0	0
0.06	0.00069444	0.00069444	0	0
0.08	0.00067568	0.00067568	0.0014286	0.0014286
0.1	0	0	0	0
0.12	0.00067568	0.00067568	0	0
0.14	0.002319	0.00095819	0.0014286	0.0014286
0.16	0.0016433	0.0010083	0	0
0.18	0.0062632	0.0019999	0	0
0.2	0.0248	0.0072966	0	0
0.22	0.0679	0.0161	0	0
0.24	0.2242	0.0362	0	0
0.26	0.6497	0.1265	0	0
0.28	1.4706	0.2188	0.0041266	0.001704
0.3	2.9699	0.4549	0.0025829	0.0016387
0.32	4.8539	0.6335	0.0097707	0.0041693
0.34	6.4801	0.4645	0.0132	0.0050996
0.36	7.676	0.2213	0.0443	0.0075303
0.38	7.8306	0.1718	0.0915	0.0171
0.4	6.5391	0.444	0.1669	0.0384
0.42	4.8721	0.574	0.3569	0.0728
0.44	3.1438	0.4906	0.6788	0.1117
0.46	1.7521	0.291	1.1679	0.1782
0.48	0.8785	0.0854	2.0162	0.1301
0.5	0.3454	0.0397	3.2418	0.2022
0.52	0.1338	0.0189	4.9804	0.0598
0.54	0.0384	0.011	6.5647	0.1036
0.56	0.0158	0.0065233	7.8243	0.1722
0.58	0.0061273	0.0016139	7.8463	0.1992
0.6	0.0037831	0.0016877	6.4517	0.2058
0.62	0.0035655	0.0019055	4.2409	0.218
0.64	0.002369	0.001569	2.3735	0.0754
0.66	0.0015877	0.00097248	1.1356	0.0929
0.68	0.00067568	0.00067568	0.4905	0.0574
0.7	0	0	0.2004	0.0399
0.72	0.00078126	0.00078126	0.0596	0.0127
0.74	0	0	0.0226	0.0076956
0.76	0	0	0.005887	0.0026105
0.78	0	0	0.0027106	0.001664
0.8	0	0	0	0
0.82	0	0	0	0
0.84	0	0	0	0
0.86	0	0	0	0
0.88	0	0	0	0
0.9	0	0	0	0
0.92	0	0	0.0014286	0.0014286
0.94	0	0	0	0
0.96	0	0	0	0
0.98	0	0	0	0
1	0	0	0	0

## Sheet: Figure 5
Figure 5a	Histogram values
CGP
	pH
FRET	6.0	SEM	6.3	SEM	6.7	SEM	7.4	SEM	8.0	SEM	8.5	SEM	9.0	SEM
0	0.0026999	0.0017048	0.0069229	0.0069229	0.0014357	0.00090275	0	0	0	0	0.0048784	0.0021817	0.0014535	0.0014535
0.02	0	0	0.0026023	0.0016372	0	0	0	0	0	0	0	0	0	0
0.04	0.0035715	0.0035715	0.0071521	0.0062352	0	0	0	0	0	0	0	0	0	0
0.06	0	0	0.00078126	0.00078126	0	0	0	0	0	0	0	0	0	0
0.08	0	0	0.00078126	0.00078126	0	0	0	0	0	0	0	0	0	0
0.1	0.001087	0.001087	0.0010638	0.0010638	0	0	0	0	0	0	0	0	0.0012755	0.0012755
0.12	0.0011905	0.0011905	0.0018451	0.0011517	0.00058824	0.00058824	0	0	0	0	0	0	0	0
0.14	0.0026546	0.0016871	0	0	0.00058824	0.00058824	0	0	0	0	0	0	0	0
0.16	0.0028034	0.0017489	0.0028969	0.0020737	0.0013889	0.0013889	0	0	0	0	0.0016687	0.00074626	0.0012755	0.0012755
0.18	0.0033644	0.0022021	0.0018451	0.0011517	0	0	0.0010593	0.0010593	0	0	0	0	0.0026644	0.0015411
0.2	0.0026999	0.0017048	0.0010638	0.0010638	0	0	0	0	0.0009434	0.0009434	0.002377	0.001063	0.002907	0.002907
0.22	0.0059737	0.0017333	0.0029089	0.0020751	0.00069444	0.00069444	0	0	0	0	0.002358	0.0010545	0.0026644	0.0015411
0.24	0.0075931	0.0012086	0.0047539	0.0031833	0.00058824	0.00058824	0.0021187	0.0021187	0	0	0.0031532	0.0014101	0.0112	0.0053349
0.26	0.0047379	0.003138	0.00096154	0.00096154	0.00058824	0.00058824	0.00091913	0.00091913	0.0009434	0.0009434	0.0077638	0.0034721	0.0364	0.0078513
0.28	0.0116	0.0037648	0.002357	0.00096269	0.00089286	0.00089286	0.0033687	0.0020702	0.0074472	0.003021	0.0091522	0.004093	0.0866	0.0201
0.3	0.006129	0.0032761	0.0061875	0.0021321	0.0017938	0.0011841	0.008603	0.0070357	0.0151	0.0071898	0.024	0.0107	0.1165	0.0251
0.32	0.0045096	0.0021989	0.0023942	0.0016068	0.0073176	0.0020319	0.0101	0.0045431	0.0267	0.0066154	0.0623	0.0279	0.2636	0.0427
0.34	0.0090404	0.0042205	0.0070591	0.0017821	0.0136	0.0026565	0.0279	0.013	0.0768	0.0218	0.0787	0.0352	0.5306	0.0701
0.36	0.0123	0.0043555	0.0184	0.0045112	0.0392	0.0074395	0.0966	0.0332	0.1552	0.0257	0.148	0.0662	0.9573	0.096
0.38	0.0242	0.0089525	0.0513	0.0176	0.124	0.0245	0.2231	0.0431	0.3759	0.0771	0.2551	0.1141	1.7438	0.0669
0.4	0.0544	0.0153	0.1348	0.022	0.335	0.0632	0.5061	0.0827	0.6517	0.1445	0.4484	0.2005	2.8005	0.1681
0.42	0.1298	0.0425	0.2912	0.0613	0.7257	0.0915	1.0534	0.1369	1.2276	0.1574	0.7155	0.32	4.1269	0.1506
0.44	0.2814	0.0979	0.6815	0.1146	1.4596	0.1198	2.0174	0.1939	2.1552	0.1502	0.8232	0.3681	5.5241	0.154
0.46	0.6014	0.1839	1.3373	0.1762	2.5704	0.1445	3.404	0.235	3.7834	0.2688	0.8982	0.4017	7.3641	0.2719
0.48	1.2443	0.3012	2.4576	0.2343	4.0476	0.1632	4.9693	0.2172	5.7552	0.3633	0.4944	0.2211	7.7863	0.1692
0.5	2.2699	0.3459	3.9366	0.2095	5.8455	0.2171	6.4953	0.2672	7.3972	0.3706	0.9955	0.4452	6.8101	0.0972
0.52	3.7628	0.2952	5.9114	0.232	7.0463	0.1733	7.8861	0.2333	8.3222	0.1812	1.2518	0.5598	5.0116	0.1089
0.54	5.5249	0.3371	7.4432	0.1299	7.9197	0.0828	8.512	0.3723	7.614	0.165	1.097	0.4906	3.1682	0.1193
0.56	7.1643	0.2571	8.2897	0.208	7.6215	0.1352	7.0953	0.4382	5.7453	0.3447	0.756	0.3381	1.8259	0.1773
0.58	8.3371	0.2475	7.4928	0.305	5.936	0.2575	4.5952	0.2354	3.6966	0.397	0.2801	0.1253	1.0041	0.1151
0.6	7.9373	0.3421	5.5059	0.3645	3.7631	0.2039	2.034	0.3016	1.9169	0.3064	0.253	0.1131	0.5021	0.0368
0.62	5.9765	0.3079	3.5201	0.2364	1.6613	0.105	0.7921	0.1555	0.7352	0.1682	0.1906	0.0852	0.2125	0.0086623
0.64	3.5315	0.2592	1.7452	0.0867	0.6082	0.0493	0.2075	0.0255	0.2568	0.0695	0.076	0.034	0.064	0.0256
0.66	1.8312	0.2464	0.7396	0.0487	0.1825	0.0238	0.0371	0.0076449	0.0609	0.0246	0.0192	0.0085882	0.0232	0.0128
0.68	0.7822	0.1514	0.2503	0.0259	0.0519	0.0137	0.0137	0.0027686	0.0117	0.0029552	0.0102	0.0045448	0.0067087	0.0014826
0.7	0.2555	0.0702	0.0686	0.013	0.0162	0.0059988	0.0043648	0.00027781	0.0041704	0.0018675	0.0103	0.0045875	0.0013889	0.0013889
0.72	0.104	0.0296	0.0294	0.0070169	0.0097457	0.0033801	0.0011364	0.0011364	0.00080646	0.00080646	0.0067471	0.0030174	0	0
0.74	0.0495	0.0198	0.0103	0.0018781	0.0032214	0.0016498	0	0	0.0027489	0.0018681	0.002235	0.00099954	0	0
0.76	0.0177	0.0066077	0.0051143	0.0018577	0.0013889	0.0013889	0.0011364	0.0011364	0	0	0.0021288	0.00095203	0.0012019	0.0012019
0.78	0.0064414	0.0031461	0.0036131	0.00093951	0.00058824	0.00058824	0.0011364	0.0011364	0	0	0.0040976	0.0018325	0.0012755	0.0012755
0.8	0.0056068	0.0034978	0.0043173	0.0019945	0.00084746	0.00084746	0	0	0	0	0.001747	0.00078126	0.0012019	0.0012019
0.82	0.0057445	0.0027544	0.0015505	0.00094953	0	0	0	0	0.0017499	0.001077	0	0	0	0
0.84	0.0022321	0.001372	0.003125	0.003125	0	0	0	0	0.0018055	0.0011075	0	0	0.0013889	0.0013889
0.86	0.0055957	0.0027556	0.0023318	0.0015596	0	0	0	0	0	0	0	0	0.0012019	0.0012019
0.88	0.0057445	0.0027544	0.0017428	0.0010767	0	0	0	0	0	0	0.0022361	0.001	0	0
0.9	0.0033644	0.0022021	0.0015505	0.00094953	0.00058824	0.00058824	0	0	0	0	0	0	0.0012019	0.0012019
0.92	0	0	0.00076924	0.00076924	0.00061728	0.00061728	0	0	0	0	0.0022361	0.001	0	0
0.94	0.0011905	0.0011905	0	0	0	0	0	0	0	0	0	0	0.0012019	0.0012019
0.96	0.0011905	0.0011905	0.00076924	0.00076924	0	0	0	0	0	0	0	0	0	0
0.98	0.001087	0.001087	0	0	0	0	0	0	0	0	0	0	0	0
1	0	0	0	0	0	0	0	0	0	0	0	0	0	0
Figure 5b	Histogram values
Gly
	pH
FRET	6.0	SEM	6.3	SEM	6.7	SEM	7.4	SEM	8.0	SEM	8.5	SEM	9.0	SEM
0	0	0	0	0	0	0	0	0	0	0	0	0	0	0
0.02	0	0	0	0	0	0	0	0	0	0	0.0037268	0.0016667	0	0
0.04	0	0	0	0	0	0	0	0	0	0	0	0	0	0
0.06	0	0	0	0	0	0	0	0	0	0	0	0	0	0
0.08	0	0	0	0	0	0	0	0	0	0	0	0	0	0
0.1	0	0	0	0	0	0	0	0	0	0	0	0	0	0
0.12	0	0	0	0	0	0	0	0	0	0	0	0	0	0
0.14	0	0	0	0	0	0	0	0	0	0	0	0	0	0
0.16	0	0	0	0	0	0	0	0	0.00083334	0.00083334	0	0	0	0
0.18	0	0	0	0	0	0	0	0	0	0	0	0	0	0
0.2	0	0	0	0	0	0	0	0	0	0	0.0021177	0.00094708	0.00089286	0.00089286
0.22	0	0	0	0	0	0	0	0	0.00068494	0.00068494	0.001694	0.00075758	0.00089286	0.00089286
0.24	0	0	0	0	0.00092592	0.00092592	0	0	0.0025046	0.0010526	0.0030383	0.0013588	0	0
0.26	0	0	0	0	0.00092592	0.00092592	0	0	0.0015183	0.00093713	0.0015747	0.00070422	0.00089286	0.00089286
0.28	0.0010638	0.0010638	0.0013158	0.0013158	0	0	0.0019231	0.0019231	0	0	0.0028649	0.0012812	0.0032738	0.0023245
0.3	0.0012195	0.0012195	0	0	0.0020887	0.0012927	0.0030668	0.0021337	0.0032471	0.0013862	0.004761	0.0021292	0.0096735	0.0039283
0.32	0.0012195	0.0012195	0.0017741	0.0010964	0.0010417	0.0010417	0.0030668	0.0021337	0.0123	0.0022642	0.0044418	0.0019864	0.016	0.0047786
0.34	0.0099328	0.0040989	0.016	0.0074522	0.0069288	0.0042537	0.0124	0.0038606	0.0254	0.0049254	0.013	0.0058078	0.0642	0.0079153
0.36	0.0131	0.0032811	0.0332	0.01	0.0215	0.0074044	0.0196	0.0102	0.057	0.0109	0.0186	0.0083138	0.1618	0.0316
0.38	0.0503	0.0023575	0.1208	0.0387	0.0476	0.0129	0.0965	0.0415	0.132	0.0259	0.0845	0.0378	0.388	0.0533
0.4	0.1331	0.0319	0.2766	0.0614	0.1353	0.032	0.1994	0.0834	0.3092	0.0512	0.1541	0.0689	0.8639	0.0932
0.42	0.3476	0.0668	0.5841	0.1026	0.3494	0.0623	0.4751	0.1469	0.644	0.0845	0.2691	0.1203	1.6913	0.1324
0.44	0.6242	0.117	1.1523	0.0833	0.7407	0.137	1.1376	0.2181	1.2161	0.1973	0.319	0.1427	3.2449	0.1562
0.46	1.1578	0.1937	2.0673	0.1482	1.5493	0.1966	2.1004	0.2869	1.9746	0.1979	0.3085	0.138	4.8389	0.2943
0.48	1.9544	0.1305	3.2312	0.1689	2.8342	0.2203	3.7025	0.2956	3.2113	0.2095	0.3467	0.155	6.6305	0.2379
0.5	3.0571	0.1535	4.7077	0.2298	4.4863	0.2195	5.344	0.2326	4.7699	0.2207	0.2167	0.0969	7.6496	0.1528
0.52	4.6843	0.2413	5.8945	0.2216	6.3816	0.1976	7.0153	0.2775	6.4788	0.2019	0.228	0.102	7.6542	0.1059
0.54	6.1421	0.1758	6.9796	0.1994	7.2801	0.2919	7.9318	0.2176	7.448	0.1117	0.4438	0.1985	6.4717	0.213
0.56	7.2703	0.1401	7.0589	0.2357	7.7454	0.194	7.5892	0.29	7.4885	0.2281	0.4819	0.2155	4.7832	0.2754
0.58	7.4885	0.1798	6.3511	0.3594	6.6847	0.225	6.2353	0.231	6.2787	0.3332	0.5002	0.2237	3.0363	0.2177
0.6	6.7662	0.2717	4.9762	0.2231	5.1038	0.25	4.0229	0.3241	4.688	0.2333	0.1243	0.0556	1.5208	0.1076
0.62	4.8679	0.2122	3.385	0.1466	3.2778	0.2857	2.3275	0.3119	2.8506	0.1593	0.3039	0.1359	0.6349	0.0678
0.64	2.8593	0.2092	1.888	0.1694	1.8742	0.2473	1.126	0.2131	1.4785	0.1126	0.2467	0.1103	0.2178	0.0268
0.66	1.4121	0.1723	0.8497	0.0831	0.9017	0.1362	0.4559	0.1448	0.6035	0.0796	0.1409	0.063	0.0755	0.0184
0.68	0.7267	0.1287	0.2876	0.0264	0.3788	0.0506	0.1425	0.0419	0.2313	0.0404	0.0851	0.038	0.0217	0.0027625
0.7	0.2535	0.0534	0.0889	0.0131	0.1311	0.0173	0.0413	0.0162	0.0715	0.0195	0.0236	0.0106	0.0078547	0.0016472
0.72	0.1158	0.0338	0.0251	0.0041348	0.0459	0.0056846	0.01	0.0034579	0.0165	0.0044167	0.0107	0.0047814	0.0059524	0.0037646
0.74	0.0468	0.0175	0.0149	0.0051387	0.012	0.0046678	0.0018544	0.0011369	0.0008772	0.0008772	0.0046681	0.0020876	0.00089286	0.00089286
0.76	0.0086765	0.0031835	0.0021094	0.0013561	0.0028302	0.0028302	0.0018544	0.0011369	0.0023243	0.001611	0.0028422	0.0012711	0	0
0.78	0.0044729	0.0033076	0.00079366	0.00079366	0.00092592	0.00092592	0.0019798	0.0012221	0.00068494	0.00068494	0.0021494	0.00096126	0.0018188	0.0011141
0.8	0	0	0	0	0	0	0	0	0.0016849	0.0010614	0.0018634	0.00083334	0.0017857	0.0017857
0.82	0.0013158	0.0013158	0	0	0.0009434	0.0009434	0	0	0	0	0	0	0	0
0.84	0	0	0.0036968	0.0016384	0	0	0	0	0	0	0.003388	0.0015152	0	0
0.86	0.0010638	0.0010638	0.0009804	0.0009804	0.00092592	0.00092592	0.0009804	0.0009804	0	0	0.001694	0.00075758	0	0
0.88	0	0	0	0	0	0	0	0	0	0	0	0	0	0
0.9	0	0	0	0	0.0011364	0.0011364	0	0	0	0	0	0	0.00089286	0.00089286
0.92	0	0	0.00079366	0.00079366	0	0	0	0	0	0	0	0	0	0
0.94	0	0	0	0	0	0	0	0	0	0	0	0	0	0
0.96	0	0	0	0	0	0	0	0	0	0	0	0	0	0
0.98	0	0	0	0	0	0	0	0	0	0	0	0	0	0
1	0	0	0	0	0	0	0	0	0	0	0	0	0	0
Figure 5c	Histogram values
CGP + Glu
	pH
FRET	6.0	SEM	6.3	SEM	6.7	SEM	7.4	SEM	8.0	SEM	8.5	SEM	9.0	SEM
0	0	0	0	0	0.0005102	0.0005102	0.0016252	0.0010934	0.0020126	0.0011958	0.0088703	0.0039669	0.0027797	0.001832
0.02	0	0	0.00080128	0.00080127	0	0	0	0	0	0	0	0	0.0009091	0.0009091
0.04	0.0009091	0.0009091	0	0	0.00055556	0.00055556	0.00052632	0.00052632	0.0008446	0.0008446	0	0	0.0063374	0.002453
0.06	0	0	0	0	0	0	0	0	0	0	0.0028421	0.001271	0.0255	0.0031913
0.08	0	0	0.00079115	0.00079115	0.00079366	0.00079366	0.0010365	0.00063486	0.0078347	0.0026645	0.0068353	0.0030568	0.1214	0.0274
0.1	0.0011364	0.0011364	0	0	0.0017461	0.0010766	0.0049469	0.0023606	0.0122	0.0039786	0.0199	0.0089102	0.3697	0.0345
0.12	0.0014505	0.00088886	0.00080128	0.00080127	0.0021315	0.00096814	0.002551	0.002551	0.0335	0.0069792	0.0535	0.0239	1.0792	0.0584
0.14	0.0027917	0.0011811	0.0027842	0.0016372	0.0011111	0.00068042	0.0088159	0.002731	0.1236	0.0305	0.1649	0.0737	2.7655	0.1665
0.16	0.00074626	0.00074626	0.0030348	0.0010666	0.0019048	0.00080743	0.0454	0.0045362	0.3687	0.0502	0.5236	0.2341	5.2381	0.3425
0.18	0.0018826	0.0011934	0.0047175	0.0027007	0.0031179	0.0019099	0.1264	0.015	0.9777	0.1174	0.791	0.3538	7.6477	0.2086
0.2	0.00074626	0.00074626	0.0039963	0.0020179	0.0118	0.0022333	0.3382	0.0161	2.1677	0.1866	0.778	0.3479	8.3692	0.1823
0.22	0.0016133	0.0010011	0.0068008	0.0032339	0.0211	0.0063947	0.8582	0.0748	3.8678	0.1664	0.8754	0.3915	7.7345	0.178
0.24	0.0051326	0.002315	0.0288	0.0104	0.0753	0.0131	1.8154	0.1645	5.5439	0.151	0.6404	0.2864	6.0944	0.1557
0.26	0.0037387	0.0019131	0.051	0.0109	0.2167	0.0368	3.266	0.2117	6.3795	0.2226	0.4257	0.1904	4.319	0.1763
0.28	0.003768	0.0019388	0.1878	0.0314	0.5901	0.072	4.612	0.2043	6.849	0.2205	0.6142	0.2747	2.9597	0.2097
0.3	0.007852	0.0026246	0.3267	0.0522	1.3134	0.1229	6.1008	0.1326	6.6956	0.193	0.9608	0.4297	1.7114	0.1801
0.32	0.0256	0.0083476	0.6786	0.0567	2.3514	0.1594	7.1467	0.078	5.9479	0.0464	0.7322	0.3274	0.8852	0.1427
0.34	0.0818	0.0239	1.1159	0.1055	3.4865	0.2425	7.2579	0.0903	4.7087	0.1273	0.6528	0.2919	0.4321	0.0809
0.36	0.1878	0.0394	1.8268	0.1907	4.6468	0.1731	6.4517	0.1242	3.1401	0.1768	0.2732	0.1222	0.179	0.0387
0.38	0.4499	0.0602	2.9197	0.2791	5.9243	0.1522	5.0384	0.1914	1.7593	0.2512	0.1419	0.0635	0.0453	0.0083991
0.4	0.9954	0.0512	4.4157	0.3168	6.7313	0.1854	3.3841	0.1764	0.8919	0.1655	0.0882	0.0395	0.0087709	0.0038142
0.42	1.9925	0.0591	5.9597	0.1385	6.8578	0.2455	1.9825	0.1621	0.3432	0.0678	0.0253	0.0113	0.0009434	0.0009434
0.44	3.4164	0.1806	6.5651	0.3236	6.1494	0.1908	0.9614	0.0941	0.1136	0.0259	0.0145	0.0064917	0.0009091	0.0009091
0.46	4.849	0.2746	6.4929	0.3322	4.9088	0.1777	0.4068	0.0599	0.0412	0.0102	0.0060817	0.0027198	0.0009434	0.0009434
0.48	6.3661	0.3325	5.826	0.2227	3.2756	0.0717	0.1244	0.0215	0.0109	0.0027424	0.0042902	0.0019186	0	0
0.5	7.52	0.2541	4.6844	0.1167	1.8984	0.0543	0.0402	0.01	0.006678	0.0018788	0	0	0	0
0.52	7.7466	0.2	3.3847	0.0896	0.9311	0.0426	0.0085828	0.0029427	0.0008446	0.0008446	0	0	0	0
0.54	6.6234	0.2102	2.2312	0.1733	0.3942	0.0098691	0.0057366	0.0037994	0.0008446	0.0008446	0.0024845	0.0011111	0.00072464	0.00072464
0.56	4.659	0.2903	1.4974	0.2195	0.1386	0.0122	0.0026593	0.0014001	0	0	0.0021095	0.0009434	0	0
0.58	2.7563	0.2894	0.9087	0.1893	0.0412	0.0051143	0	0	0.00083333	0.00083333	0.0021095	0.0009434	0	0
0.6	1.3727	0.1134	0.4899	0.1285	0.01	0.0011478	0.0015972	0.0010791	0.0016779	0.00096879	0.0019276	0.00086206	0	0
0.62	0.5407	0.0656	0.227	0.0545	0.0030726	0.0018749	0.0006024	0.0006024	0	0	0.0021095	0.0009434	0	0
0.64	0.2231	0.0323	0.0813	0.0248	0.0010658	0.00065363	0.0010758	0.00065903	0	0	0	0	0	0
0.66	0.0685	0.0107	0.0302	0.0102	0.0012699	0.00081712	0	0	0.00083333	0.00083333	0.0019276	0.00086206	0	0
0.68	0.0279	0.0058251	0.0193	0.0105	0.0020862	0.0014921	0	0	0	0	0	0	0	0
0.7	0.0141	0.0057696	0.0068505	0.0026308	0.0009864	0.00060464	0.0010597	0.00064965	0	0	0	0	0	0
0.72	0.0101	0.0015724	0.0044669	0.0018249	0.0014966	0.0010124	0.00052632	0.00052632	0	0	0	0	0	0
0.74	0.01	0.0027438	0.004968	0.0039721	0.00055556	0.00055556	0	0	0	0	0.0021095	0.0009434	0	0
0.76	0.0017459	0.0011019	0.0062998	0.0028564	0.0010658	0.00065363	0	0	0.0008446	0.0008446	0	0	0	0
0.78	0.0055414	0.0020562	0.0026341	0.00090806	0	0	0	0	0	0	0	0	0	0
0.8	0	0	0.00079115	0.00079115	0.00079366	0.00079366	0.00052632	0.00052632	0	0	0	0	0	0
0.82	0.0029769	0.0022048	0.0015823	0.0015823	0.00079366	0.00079366	0	0	0	0	0	0	0	0
0.84	0.0035758	0.002239	0	0	0	0	0	0	0	0	0	0	0	0
0.86	0.0055148	0.002782	0	0	0.00055556	0.00055556	0	0	0	0	0	0	0	0
0.88	0.0017879	0.0011195	0	0	0	0	0	0	0	0	0	0	0	0
0.9	0.0014925	0.0014925	0	0	0	0	0	0	0.0008446	0.0008446	0	0	0	0
0.92	0.0014925	0.0014925	0	0	0.0005102	0.0005102	0	0	0	0	0	0	0	0
0.94	0.00074626	0.00074626	0	0	0	0	0	0	0	0	0	0	0	0
0.96	0.0022727	0.0022727	0	0	0	0	0	0	0	0	0	0	0	0
0.98	0.0009091	0.0009091	0	0	0	0	0	0	0	0	0	0	0	0
1	0	0	0	0	0	0	0	0	0	0	0	0	0	0
Figure 5d	Histogram values
Gly + Glu
	pH
FRET	6.0	SEM	6.3	SEM	6.7	SEM	7.4	SEM	8.0	SEM	8.5	SEM	9.0	SEM
0	0.0013587	0.0013587	0.00070422	0.00070422	0	0	0.0089565	0.0038148	0.0202	0.0111	0.009458	0.0042297	0.008547	0.0065859
0.02	0	0	0	0	0	0	0.0029812	0.0019712	0.0017857	0.0017857	0	0	0.0016026	0.0016026
0.04	0.0016026	0.0016026	0	0	0	0	0	0	0	0	0	0	0	0
0.06	0	0	0	0	0	0	0.0018537	0.0011448	0	0	0	0	0	0
0.08	0	0	0.00070422	0.00070422	0	0	0.0020008	0.0012256	0.0017857	0.0017857	0.0024305	0.001087	0	0
0.1	0	0	0	0	0	0	0.0020008	0.0012256	0	0	0.0026397	0.0011805	0.0049834	0.0016649
0.12	0	0	0	0	0	0	0	0	0	0	0.0045728	0.002045	0.0115	0.0031124
0.14	0	0	0	0	0	0	0	0	0	0	0.0049062	0.0021941	0.0329	0.0058949
0.16	0	0	0	0	0	0	0.00096154	0.00096154	0.0014881	0.0014881	0.0086608	0.0038732	0.0924	0.0209
0.18	0	0	0.0009091	0.0009091	0	0	0.0019819	0.0012146	0.0089286	0.0035549	0.0205	0.0091571	0.3138	0.0726
0.2	0	0	0	0	0	0	0.0040816	0.002975	0.0232	0.0074742	0.0612	0.0274	0.6684	0.1177
0.22	0.0016026	0.0016026	0	0	0.002907	0.002907	0.0147	0.004562	0.0464	0.0223	0.1698	0.076	1.3387	0.1886
0.24	0	0	0.0009091	0.0009091	0	0	0.0238	0.0087934	0.1949	0.0413	0.4314	0.1929	2.5499	0.2986
0.26	0.0014881	0.0014881	0.0025224	0.0017781	0	0	0.0922	0.0194	0.4801	0.0877	0.6074	0.2716	3.9094	0.2403
0.28	0	0	0.0014286	0.0014286	0.0061462	0.0023967	0.2153	0.0195	1.0833	0.1112	0.8679	0.3881	5.7994	0.346
0.3	0	0	0.0032266	0.0020023	0.0106	0.0026358	0.5018	0.0466	2.1146	0.2594	0.8181	0.3658	7.0554	0.3741
0.32	0.0014881	0.0014881	0.0101	0.0068461	0.0343	0.0085248	1.0459	0.0395	3.6759	0.3015	0.7662	0.3426	7.3878	0.2836
0.34	0	0	0.0227	0.0115	0.0944	0.0139	1.8487	0.1218	5.7527	0.4644	0.5807	0.2597	6.632	0.204
0.36	0.0108	0.0029612	0.0874	0.0308	0.2662	0.0306	2.9398	0.1894	7.397	0.4342	0.5884	0.2632	5.2592	0.3735
0.38	0.0256	0.0058626	0.2303	0.0725	0.6464	0.0604	4.186	0.2804	7.711	0.2539	0.6192	0.2769	3.7179	0.4023
0.4	0.0572	0.0218	0.533	0.1445	1.3556	0.1821	5.7494	0.4018	7.233	0.323	0.5568	0.249	2.4133	0.3227
0.42	0.2096	0.0526	0.9701	0.1677	2.4167	0.3265	6.7792	0.2754	5.9568	0.4154	0.6983	0.3123	1.4793	0.2644
0.44	0.4395	0.0567	1.8878	0.2101	3.5362	0.2508	6.9915	0.1208	4.1589	0.5536	0.6525	0.2918	0.7516	0.1789
0.46	0.8666	0.0753	2.9982	0.1776	5.073	0.449	6.3205	0.3215	2.3429	0.3626	0.5108	0.2284	0.3347	0.062
0.48	1.8722	0.1472	4.2058	0.2626	6.4733	0.3341	5.0812	0.2806	1.0738	0.2073	0.4372	0.1955	0.1439	0.0413
0.5	3.2391	0.193	5.7998	0.4118	7.3394	0.2615	3.5325	0.2658	0.5208	0.0738	0.2306	0.1031	0.0457	0.0148
0.52	5.2495	0.353	7.009	0.4582	7.1728	0.3205	2.2475	0.2852	0.1202	0.0123	0.1318	0.0589	0.0116	0.0067794
0.54	6.9615	0.3038	7.3584	0.3449	6.0657	0.2979	1.2804	0.2013	0.0432	0.0096762	0.0686	0.0307	0.0049834	0.0016649
0.56	7.7994	0.1266	6.6013	0.292	4.3612	0.3255	0.6371	0.1275	0.0089286	0.0035548	0.0216	0.0096656	0.0032473	0.0018751
0.58	7.3686	0.1962	5.2009	0.298	2.7138	0.3361	0.278	0.0356	0.0035715	0.002062	0.0116	0.005204	0.0033808	0.0019533
0.6	5.9284	0.2134	3.2792	0.2474	1.3127	0.2066	0.1002	0.0129	0.0014881	0.0014881	0.0049052	0.0021937	0.0017361	0.0017361
0.62	4.4314	0.1332	1.9051	0.2635	0.6196	0.1221	0.0527	0.0097378	0	0	0.004861	0.0021739	0.0016447	0.0016447
0.64	2.7273	0.0537	0.9535	0.1613	0.2459	0.0684	0.023	0.0047355	0	0	0.0052002	0.0023256	0	0
0.66	1.55	0.1308	0.5159	0.1466	0.1227	0.0592	0.0097122	0.0042841	0	0	0	0	0	0
0.68	0.7152	0.1478	0.2324	0.0749	0.0577	0.0351	0.0028741	0.0020022	0.0020833	0.0020833	0	0	0	0
0.7	0.3259	0.1067	0.096	0.0288	0.042	0.028	0.0028153	0.0011592	0.0014881	0.0014881	0.0024305	0.001087	0.0017361	0.0017361
0.72	0.1082	0.044	0.0547	0.0146	0.0106	0.0053517	0.0028341	0.0011675	0.0014881	0.0014881	0.0028678	0.0012825	0	0
0.74	0.0525	0.0441	0.0101	0.0032822	0.0041321	0.0025869	0.0017949	0.0011038	0	0	0.0024305	0.001087	0.0016026	0.0016026
0.76	0.0196	0.0094531	0.0125	0.0024546	0.0046927	0.0015953	0.0010204	0.0010204	0.0017857	0.0017857	0	0	0	0
0.78	0.0079572	0.0030573	0.005719	0.0015494	0.0014535	0.0014535	0.0035204	0.0024527	0	0	0.0026001	0.0011628	0.0033808	0.0019533
0.8	0.0046654	0.0028913	0	0	0	0	0	0	0	0	0.0030835	0.001379	0.0016026	0.0016026
0.82	0.004536	0.0015363	0.0024084	0.0015098	0.002907	0.002907	0.00083334	0.00083334	0	0	0.0026001	0.0011628	0	0
0.84	0.0029762	0.0029762	0.002	0.002	0	0	0.0010204	0.0010204	0	0	0	0	0	0
0.86	0.004981	0.0032206	0.0016133	0.0010011	0.0032392	0.0018897	0.0019608	0.0019608	0.0020833	0.0020833	0.0026001	0.0011628	0	0
0.88	0	0	0	0	0.00089285	0.00089285	0.00083334	0.00083334	0.0020833	0.0020833	0	0	0.0017361	0.0017361
0.9	0.0014881	0.0014881	0.0017042	0.0010695	0.0014535	0.0014535	0	0	0.0020833	0.0020833	0	0	0	0
0.92	0.0016026	0.0016026	0.00070422	0.00070422	0	0	0	0	0	0	0	0	0.0016026	0.0016026
0.94	0.0016892	0.0016892	0	0	0	0	0.0019419	0.0011893	0.0017857	0.0017857	0.0024305	0.001087	0	0
0.96	0.0016892	0.0016892	0.00070422	0.00070422	0.0014535	0.0014535	0.0016667	0.0016667	0.0020833	0.0020833	0	0	0	0
0.98	0.0016892	0.0016892	0	0	0	0	0	0	0	0	0.0026001	0.0011628	0	0
1	0	0	0	0	0	0	0	0	0	0	0	0	0	0
Figure 5e	Histogram values
pH	6.0		8.0		6.0		8.0
FRET	Gly	SEM	Gly	SEM	Gly+Glu	SEM	Gly+Glu	SEM
0	0	0	0	0	0.0013587	0.0013587	0.0202	0.0111
0.02	0	0	0	0	0	0	0.0017857	0.0017857
0.04	0	0	0	0	0.0016026	0.0016026	0	0
0.06	0	0	0	0	0	0	0	0
0.08	0	0	0	0	0	0	0.0017857	0.0017857
0.1	0	0	0	0	0	0	0	0
0.12	0	0	0	0	0	0	0	0
0.14	0	0	0	0	0	0	0	0
0.16	0	0	0.00083334	0.00083334	0	0	0.0014881	0.0014881
0.18	0	0	0	0	0	0	0.0089286	0.0035549
0.2	0	0	0	0	0	0	0.0232	0.0074742
0.22	0	0	0.00068494	0.00068494	0.0016026	0.0016026	0.0464	0.0223
0.24	0	0	0.0025046	0.0010526	0	0	0.1949	0.0413
0.26	0	0	0.0015183	0.00093713	0.0014881	0.0014881	0.4801	0.0877
0.28	0.0010638	0.0010638	0	0	0	0	1.0833	0.1112
0.3	0.0012195	0.0012195	0.0032471	0.0013862	0	0	2.1146	0.2594
0.32	0.0012195	0.0012195	0.0123	0.0022642	0.0014881	0.0014881	3.6759	0.3015
0.34	0.0099328	0.0040989	0.0254	0.0049254	0	0	5.7527	0.4644
0.36	0.0131	0.0032811	0.057	0.0109	0.0108	0.0029612	7.397	0.4342
0.38	0.0503	0.0023575	0.132	0.0259	0.0256	0.0058626	7.711	0.2539
0.4	0.1331	0.0319	0.3092	0.0512	0.0572	0.0218	7.233	0.323
0.42	0.3476	0.0668	0.644	0.0845	0.2096	0.0526	5.9568	0.4154
0.44	0.6242	0.117	1.2161	0.1973	0.4395	0.0567	4.1589	0.5536
0.46	1.1578	0.1937	1.9746	0.1979	0.8666	0.0753	2.3429	0.3626
0.48	1.9544	0.1305	3.2113	0.2095	1.8722	0.1472	1.0738	0.2073
0.5	3.0571	0.1535	4.7699	0.2207	3.2391	0.193	0.5208	0.0738
0.52	4.6843	0.2413	6.4788	0.2019	5.2495	0.353	0.1202	0.0123
0.54	6.1421	0.1758	7.448	0.1117	6.9615	0.3038	0.0432	0.0096762
0.56	7.2703	0.1401	7.4885	0.2281	7.7994	0.1266	0.0089286	0.0035548
0.58	7.4885	0.1798	6.2787	0.3332	7.3686	0.1962	0.0035715	0.002062
0.6	6.7662	0.2717	4.688	0.2333	5.9284	0.2134	0.0014881	0.0014881
0.62	4.8679	0.2122	2.8506	0.1593	4.4314	0.1332	0	0
0.64	2.8593	0.2092	1.4785	0.1126	2.7273	0.0537	0	0
0.66	1.4121	0.1723	0.6035	0.0796	1.55	0.1308	0	0
0.68	0.7267	0.1287	0.2313	0.0404	0.7152	0.1478	0.0020833	0.0020833
0.7	0.2535	0.0534	0.0715	0.0195	0.3259	0.1067	0.0014881	0.0014881
0.72	0.1158	0.0338	0.0165	0.0044167	0.1082	0.044	0.0014881	0.0014881
0.74	0.0468	0.0175	0.0008772	0.0008772	0.0525	0.0441	0	0
0.76	0.0086765	0.0031835	0.0023243	0.001611	0.0196	0.0094531	0.0017857	0.0017857
0.78	0.0044729	0.0033076	0.00068494	0.00068494	0.0079572	0.0030573	0	0
0.8	0	0	0.0016849	0.0010614	0.0046654	0.0028913	0	0
0.82	0.0013158	0.0013158	0	0	0.004536	0.0015363	0	0
0.84	0	0	0	0	0.0029762	0.0029762	0	0
0.86	0.0010638	0.0010638	0	0	0.004981	0.0032206	0.0020833	0.0020833
0.88	0	0	0	0	0	0	0.0020833	0.0020833
0.9	0	0	0	0	0.0014881	0.0014881	0.0020833	0.0020833
0.92	0	0	0	0	0.0016026	0.0016026	0	0
0.94	0	0	0	0	0.0016892	0.0016892	0.0017857	0.0017857
0.96	0	0	0	0	0.0016892	0.0016892	0.0020833	0.0020833
0.98	0	0	0	0	0.0016892	0.0016892	0	0
1	0	0	0	0	0	0	0	0
Figure 5f	Histogram values
	pH
CGP	6.0	6.3	6.7	7.4	8.0	8.5	9.0
	0.587	0.547	0.536	0.523	0.527	0.488	0.476
	0.579	0.562	0.539	0.528	0.524	0.5	0.469
	0.581	0.557	0.529	0.518	0.511	0.49	0.473
	0.576	0.558	0.538	0.524	0.513	0.508	0.473
	0.565	0.554	0.535		0.514	0.493
AVG	0.5776	0.5556	0.5354	0.5233	0.5178	0.4958	0.4728
SEM	0.0036277	0.002502	0.0017493	0.0020565	0.0032156	0.0036661	0.0014361
	pH
Gly	6.0	6.3	6.7	7.4	8.0	8.5	9.0
	0.558	0.544	0.563	0.53	0.543	0.538	0.51
	0.57	0.547	0.548	0.543	0.544	0.535	0.515
	0.572	0.553	0.556	0.543	0.539	0.536	0.511
	0.567	0.554	0.551	0.553	0.551	0.53	0.504
	0.572	0.547	0.547	0.539	0.554	0.534	0.504
AVG	0.5678	0.549	0.553	0.5416	0.5462	0.5346	0.5088
SEM	0.0026153	0.0019235	0.0029496	0.0037094	0.0027459	0.0013266	0.0021307
	pH
CGP + Glu	6.0	6.3	6.7	7.4	8.0	8.5	9.0
	0.504	0.447	0.404	0.334	0.284	0.253	0.215
	0.502	0.456	0.408	0.334	0.287	0.247	0.207
	0.503	0.454	0.405	0.337	0.283	0.264	0.205
	0.508	0.459	0.411	0.325	0.292	0.255	0.215
	0.514		0.411	0.329		0.24	0.211
AVG	0.5062	0.454	0.4078	0.3318	0.2865	0.2518	0.2106
SEM	0.0022	0.0025495	0.0014629	0.0021307	0.0020207	0.0040175	0.0020396
	pH
Gly + Glu	6.0	6.3	6.7	7.4	8.0	8.5	9.0
	0.572	0.5	0.507	0.433	0.393	0.356	0.31
	0.563	0.54	0.511	0.428	0.374	0.355	0.315
	0.567	0.527	0.502	0.446	0.378	0.364	0.327
	0.563	0.525	0.493	0.429	0.38	0.338	0.325
		0.529		0.435		0.364
AVG	0.5662	0.5242	0.5033	0.4342	0.3813	0.3554	0.3192
SEM	0.002136	0.0065833	0.003881	0.0032156	0.0041105	0.0047497	0.0040492

## Sheet: Supp Figure 1
Figure S1d	Bar graph values
	Non-transfected	SNAP_GluN1-a/GluN2B
	0	157
	1	168
	0	173
	1	150
	0	132
	1	163
	0	159
AVG	0.4286	157.429
SEM	0.202	5.0937
Figure S1e	Histogram values
	3 uM CGP +
	[Glu]
FRET	100 nM	SEM	100 uM	SEM	10 nM	SEM	1 mM	SEM	10 uM	SEM	1 uM	SEM	300 nM	SEM	3 uM	SEM	600 nM	SEM	0	SEM
0	0.0117	0.0046817	0.0069444	0.0069444	0.0065266	0.0034975	0.0060517	0.0038318	0.0168	0.0050597	0.0038962	0.0019224	0.06	0.0561	0.0064852	0.0044026	0.012	0.0081455	0.0022523	0.0022523
0.02	0.004456	0.0028778	0.0013889	0.0013889	0	0	0.002661	0.0011987	0.000969	0.000969	0.0020023	0.0012749	0.00078617	0.00078617	0	0	0.00086805	0.00086805	0.0013441	0.0013441
0.04	0	0	0	0	0.0012626	0.0012626	0.0037393	0.0019484	0	0	0.0018116	0.0018116	0.0036378	0.0016998	0	0	0	0	0	0
0.06	0.0017361	0.0017361	0.0013889	0.0013889	0.0018254	0.001161	0.0048266	0.0026935	0.001938	0.0012257	0.0061896	0.003958	0.0063789	0.0022381	0	0	0	0	0	0
0.08	0.0010417	0.0010417	0.0102	0.0046681	0.0025	0.0025	0.0115	0.0033625	0.0041696	0.0020173	0.0073965	0.0031853	0.0147	0.0040656	0.0027445	0.0017704	0.0092438	0.0034154	0.0013441	0.0013441
0.1	0.0038194	0.0024305	0.0302	0.012	0.00083333	0.00083333	0.0218	0.005208	0.0105	0.0030278	0.0101	0.0031802	0.0212	0.0060685	0.0121	0.0078418	0.0186	0.0058704	0	0
0.12	0.0101	0.006045	0.0566	0.0125	0.0025	0.0025	0.0361	0.0112	0.0228	0.0067897	0.0509	0.0122	0.0616	0.0167	0.0317	0.0138	0.0345	0.0075722	0.0011261	0.0011261
0.14	0.0144	0.006557	0.1538	0.026	0.0055159	0.0031828	0.0903	0.0158	0.0888	0.0203	0.1672	0.03	0.1947	0.043	0.0786	0.0152	0.1217	0.00491	0.0011261	0.0011261
0.16	0.0405	0.0168	0.3855	0.0682	0.0096429	0.0070801	0.2248	0.043	0.2271	0.024	0.3916	0.0516	0.3071	0.0667	0.2252	0.053	0.3214	0.024	0	0
0.18	0.0613	0.0213	0.9264	0.1556	0.0145	0.007247	0.5825	0.0909	0.6874	0.1241	0.8678	0.078	0.5988	0.1045	0.5226	0.0714	0.7665	0.0428	0.0038143	0.0026988
0.2	0.0998	0.0204	2.0575	0.1686	0.0242	0.0136	1.4376	0.1917	1.6733	0.1562	1.6579	0.1503	0.8251	0.0937	1.2242	0.1745	1.2307	0.0694	0	0
0.22	0.1413	0.0268	3.4721	0.1731	0.0414	0.0183	2.7301	0.2722	3.2066	0.3139	2.4387	0.2171	1.0658	0.0457	2.0388	0.1296	1.8019	0.0902	0.0024702	0.0015714
0.24	0.2213	0.0452	5.0986	0.2667	0.0394	0.0151	4.1257	0.2191	5.0046	0.3697	3.2361	0.2152	1.4811	0.0655	3.027	0.1242	2.4145	0.0913	0.0049404	0.002354
0.26	0.3323	0.0422	5.9156	0.3926	0.0794	0.023	5.1953	0.207	6.467	0.2979	3.7764	0.2392	1.8326	0.1039	3.9097	0.1547	2.8348	0.0623	0.0069155	0.0034743
0.28	0.4693	0.0569	6.6454	0.4602	0.1197	0.0251	5.9604	0.2523	7.221	0.1878	4.0541	0.1202	2.0345	0.0831	5.0643	0.2248	3.1106	0.0937	0.0167	0.0070314
0.3	0.6735	0.0672	6.0217	0.2294	0.1586	0.009481	6.2244	0.0982	6.8313	0.1729	4.2014	0.1836	2.4061	0.0819	5.2955	0.1805	3.3931	0.1602	0.0243	0.0088628
0.32	0.9417	0.0718	5.2927	0.1692	0.2837	0.0186	5.1608	0.2226	5.863	0.3782	4.0571	0.1965	2.5502	0.1336	5.3978	0.1124	3.5963	0.1704	0.0617	0.0155
0.34	1.2467	0.0857	4.0923	0.3443	0.5137	0.0696	4.2916	0.2723	4.3998	0.2658	4.0098	0.1419	2.9193	0.1534	4.9492	0.1163	3.6186	0.1135	0.1203	0.0326
0.36	1.6331	0.1497	3.0277	0.3683	0.7562	0.0919	3.5294	0.2674	3.0086	0.2205	3.6012	0.118	3.1595	0.159	4.3756	0.1848	3.5625	0.092	0.2425	0.0243
0.38	2.1615	0.1304	2.191	0.2038	1.186	0.124	2.7337	0.1468	2.0032	0.15	3.2191	0.1313	3.436	0.0833	3.5596	0.1831	3.3787	0.1255	0.5406	0.0885
0.4	2.639	0.1433	1.5875	0.1155	1.6399	0.0839	2.1747	0.0882	1.4028	0.1491	2.8797	0.128	3.685	0.0698	2.6963	0.1076	3.2031	0.0816	1.0598	0.1348
0.42	3.1783	0.1548	1.0395	0.1372	2.4769	0.1618	1.5934	0.1484	0.899	0.0827	2.4763	0.1103	3.5644	0.0594	2.1873	0.1538	3.0325	0.0721	1.7945	0.2014
0.44	4.1241	0.138	0.6771	0.1067	3.6954	0.2512	1.2238	0.1725	0.5144	0.0547	2.1978	0.131	3.7608	0.1022	1.6323	0.1328	2.7603	0.117	2.8637	0.3038
0.46	4.9803	0.2302	0.3605	0.0664	4.9924	0.2792	0.8361	0.186	0.2477	0.0276	1.7709	0.1203	3.7141	0.0867	1.1429	0.0386	2.5905	0.0727	4.331	0.3111
0.48	5.931	0.2229	0.2387	0.0724	6.5265	0.2441	0.6832	0.2083	0.1057	0.0239	1.5023	0.124	3.4988	0.1064	0.8483	0.0732	2.3995	0.1163	6.2329	0.2794
0.5	6.4024	0.163	0.1639	0.079	7.2203	0.1376	0.4976	0.1854	0.0454	0.0128	1.1702	0.0719	3.0646	0.1773	0.541	0.0582	2.0519	0.0918	7.8662	0.1977
0.52	5.639	0.2757	0.1616	0.0947	7.0606	0.1896	0.2945	0.0991	0.0165	0.0068199	0.8761	0.082	2.342	0.1669	0.3769	0.0808	1.5842	0.0631	8.137	0.1964
0.54	4.2381	0.3439	0.1366	0.0976	5.5518	0.2442	0.1631	0.0512	0.004315	0.0021271	0.6203	0.0487	1.572	0.147	0.2958	0.0725	1.0612	0.1102	6.936	0.1795
0.56	2.4681	0.2824	0.1219	0.0876	3.8288	0.1996	0.0673	0.0244	0.0060923	0.0049487	0.3591	0.0426	0.9041	0.0858	0.1907	0.0587	0.5255	0.0277	5.0064	0.3614
0.58	1.2815	0.1754	0.0515	0.0393	2.1112	0.1387	0.0273	0.01	0.0028209	0.0019107	0.2128	0.0523	0.4588	0.0685	0.1689	0.07	0.254	0.0203	2.9347	0.3789
0.6	0.5719	0.0898	0.0268	0.0238	1.0304	0.1527	0.0234	0.0122	0.0010417	0.0010417	0.0955	0.0198	0.1887	0.0535	0.1051	0.0598	0.1468	0.0242	1.2128	0.2226
0.62	0.2499	0.0395	0.0081082	0.0081082	0.3754	0.0681	0.0078824	0.0040543	0	0	0.0293	0.009675	0.1282	0.0482	0.0551	0.0368	0.0661	0.0179	0.3901	0.0863
0.64	0.1005	0.0196	0.0071296	0.0052471	0.1252	0.0153	0.005963	0.0036281	0	0	0.0179	0.0046612	0.0659	0.0356	0.0162	0.0072484	0.0325	0.0082968	0.1176	0.0269
0.66	0.0446	0.0131	0.0054054	0.0054054	0.0413	0.0118	0.0029762	0.0029762	0	0	0.0060892	0.0032951	0.0303	0.0138	0.0097308	0.0044055	0.0234	0.0086961	0.0437	0.0123
0.68	0.0209	0.0059532	0.0027027	0.0027027	0.023	0.0077164	0.0047388	0.00266	0.0010417	0.0010417	0.0052527	0.0031276	0.0158	0.0095718	0.0039222	0.0017	0.0133	0.0061124	0.0112	0.0039296
0.7	0.0091584	0.0036091	0.0027027	0.0027027	0.0116	0.0055768	0.0029762	0.0029762	0.000969	0.000969	0.0058595	0.0025465	0.0070435	0.0047536	0.0010204	0.0010204	0.0068803	0.0035834	0.0048152	0.0033965
0.72	0.011	0.002666	0.0013514	0.0013514	0.0067421	0.0026204	0.002381	0.0015369	0.0012626	0.0012626	0.0020435	0.0012976	0.0016667	0.0016667	0	0	0.0061227	0.0031606	0.0032939	0.0022846
0.74	0.0051953	0.0032276	0.0013514	0.0013514	0.0050179	0.0016836	0.002381	0.0015369	0.000969	0.000969	0	0	0.0041195	0.0032682	0	0	0.0016835	0.0010727	0.0080906	0.0028427
0.76	0.003607	0.0018389	0.0040541	0.0040541	0.0031203	0.0014246	0.0019841	0.0019841	0	0	0.0018528	0.0011722	0.00078617	0.00078617	0.001087	0.001087	0.0024145	0.0010922	0.0013441	0.0013441
0.78	0.0028787	0.0012945	0	0	0.002096	0.0013667	0.0012626	0.0012626	0.0022316	0.0014296	0	0	0.000969	0.000969	0.0011111	0.0011111	0.0027778	0.0027778	0.0026882	0.0026882
0.8	0.0034558	0.0017177	0.0026084	0.0016029	0.0031203	0.0014246	0	0	0.0018949	0.0011989	0.00094697	0.00094697	0.00078617	0.00078617	0	0	0.0016835	0.0010727	0.0013441	0.0013441
0.82	0.0027022	0.0018769	0	0	0.0040258	0.0018568	0.0013889	0.0013889	0	0	0.0009058	0.0009058	0.0035826	0.0017231	0.0010204	0.0010204	0.0024145	0.0010922	0.0024702	0.0015714
0.84	0	0	0	0	0.0032692	0.0020682	0	0	0.000969	0.000969	0.0009058	0.0009058	0.00078617	0.00078617	0.001087	0.001087	0	0	0.0035963	0.0023808
0.86	0.0032844	0.0023551	0.0012195	0.0012195	0.0018978	0.0012218	0.0027778	0.0027778	0.0032006	0.0020908	0	0	0.000969	0.000969	0.001087	0.001087	0.00075758	0.00075758	0	0
0.88	0.00085033	0.00085033	0.0029437	0.0018462	0.0019918	0.0012953	0	0	0	0	0.00094697	0.00094697	0.0010965	0.0010965	0	0	0	0	0	0
0.9	0.003607	0.0018389	0	0	0	0	0.00099207	0.00099207	0	0	0.00094697	0.00094697	0.0020655	0.0013101	0.0010204	0.0010204	0.00075758	0.00075758	0	0
0.92	0.0031447	0.0031447	0	0	0.0024531	0.0015525	0.00099207	0.00099207	0	0	0.0010163	0.0010163	0	0	0.0011111	0.0011111	0	0	0.0011261	0.0011261
0.94	0.0024983	0.0016575	0.0017241	0.0017241	0.002287	0.0014482	0	0	0	0	0	0	0.0020655	0.0013101	0	0	0	0	0.0011261	0.0011261
0.96	0	0	0.0017241	0.0017241	0.0011905	0.0011905	0.0019841	0.0019841	0	0	0	0	0	0	0	0	0.00075758	0.00075758	0.0011261	0.0011261
0.98	0	0	0	0	0.00080128	0.00080128	0.000969	0.000969	0	0	0	0	0	0	0	0	0.00075758	0.00075758	0	0
1	0.00078617	0.00078617	0	0	0.00080128	0.00080128	0	0	0	0	0	0	0	0	0	0	0.00075758	0.00075758	0	0

## Sheet: Supp Figure 4
Figure S4a	Histogram values
FRET	CGP	SEM	L689 + SDZ	SEM			FRET histogram peak
0	0.0030453	0.0021817	0	0			CGP	L689 + SDZ
0.02	0	0	0	0			0.488	0.478
0.04	0	0	0	0			0.5	0.487
0.06	0	0	0	0			0.489	0.484
0.08	0	0	0	0			0.507	0.466
0.1	0	0	0	0			0.493	0.487
0.12	0	0	0	0
0.14	0	0	0	0
0.16	0.00074626	0.00074626	0.0017241	0.0017241
0.18	0	0	0.003576	0.0021922
0.2	0.0025527	0.001063	0.0014706	0.0014706
0.22	0.0025275	0.0010545	0.0062009	0.0031636
0.24	0.0030802	0.0014101	0.0123	0.0063797
0.26	0.0091564	0.0034721	0.0093529	0.0071213
0.28	0.0188	0.004093	0.0274	0.0078009
0.3	0.0371	0.0107	0.0539	0.0194
0.32	0.1179	0.0279	0.1451	0.0309
0.34	0.2354	0.0352	0.37	0.0872
0.36	0.513	0.0662	0.6925	0.146
0.38	1.0349	0.1141	1.2373	0.257
0.4	1.7068	0.2005	1.9989	0.3114
0.42	2.7442	0.32	3.6197	0.3614
0.44	3.8708	0.3681	5.4387	0.1949
0.46	5.246	0.4017	6.9548	0.1548
0.48	6.7705	0.2211	8.0001	0.2185
0.5	7.6137	0.4452	7.5247	0.2756
0.52	7.1477	0.5598	5.9311	0.1924
0.54	5.5275	0.4906	3.806	0.3369
0.56	3.5071	0.3381	2.3016	0.3346
0.58	2.119	0.1253	1.1161	0.2107
0.6	1.0882	0.1131	0.4695	0.1048
0.62	0.4699	0.0852	0.1495	0.0393
0.64	0.1392	0.034	0.0783	0.0294
0.66	0.029	0.0085882	0.0231	0.0075007
0.68	0.0195	0.0045448	0.0149	0.0045069
0.7	0.0084952	0.0045875	0.0044853	0.0028153
0.72	0.004598	0.0030174	0.0032407	0.002018
0.74	0.0016235	0.00099954	0.0017241	0.0017241
0.76	0.0015527	0.00095203	0	0
0.78	0.0035877	0.0018325	0.0017241	0.0017241
0.8	0.00078126	0.00078126	0	0
0.82	0	0	0	0
0.84	0	0	0.0012821	0.0012821
0.86	0	0	0	0
0.88	0.001	0.001	0	0
0.9	0	0	0	0
0.92	0.001	0.001	0	0
0.94	0	0	0	0
0.96	0	0	0	0
0.98	0	0	0	0
1	0	0	0	0
